# Supplementary material for: A human multi-lineage hepatic organoid model for liver fibrosis
Source: Nat Commun. 2021 Oct 22;12:6138. doi: 10.1038/s41467-021-26410-9 (PMC8536785; doi:10.1038/s41467-021-26410-9)
Supplement: Supplementary file 3 — Source Data [file 41467_2021_26410_MOESM3_ESM.xlsx]

## Sheet: Figure 2c
sample	BD fraction	group
A1	0.398536	A
A1	0.400103	A
A1	0.432351	A
A1	0.374019	A
A1	0.472131	A
A2	0.399702	A
A2	0.419073	A
A2	0.389976	A
A2	0.385498	A
A2	0.372888	A
A3	0.352616	A
A3	0.41772	A
A3	0.401403	A
A3	0.383623	A
A3	0.432647	A
A1	0.353045	A
A1	0.342576	A
A1	0.403932	A
A1	0.409601	A
A1	0.441535	A
A2	0.366025	A
A2	0.437383	A
A2	0.410177	A
A2	0.411786	A
A2	0.382346	A
A3	0.375587	A
A3	0.484829	A
A3	0.402951	A
A3	0.407055	A
A3	0.473088	A
A1	0.350058	A
A1	0.34699	A
A1	0.345739	A
A1	0.302014	A
A1	0.292012	A
A2	0.352614	A
A2	0.247256	A
A2	0.277319	A
A2	0.361918	A
A2	0.328158	A
A3	0.351002	A
A3	0.311557	A
A3	0.328413	A
A3	0.300874	A
A3	0.377831	A
A1	0.318575	A
A1	0.318901	A
A1	0.381389	A
A1	0.290138	A
A1	0.256209	A
A2	0.368771	A
A2	0.343251	A
A2	0.260327	A
A2	0.342619	A
A2	0.353887	A
A3	0.372636	A
A3	0.259522	A
A3	0.311745	A
A3	0.298173	A
A3	0.291965	A
C1	0.248239	C
C1	0.264619	C
C1	0.199797	C
C1	0.152244	C
C1	0.235409	C
C2	0.196386	C
C2	0.244063	C
C2	0.241398	C
C2	0.234248	C
C2	0.192321	C
C3	0.159912	C
C3	0.260853	C
C3	0.203962	C
C3	0.1633	C
C3	0.200214	C
C1	0.20432	C
C1	0.191145	C
C1	0.163966	C
C1	0.210973	C
C1	0.141032	C
C2	0.247917	C
C2	0.204546	C
C2	0.203682	C
C2	0.226327	C
C2	0.231437	C
C3	0.206911	C
C3	0.186209	C
C3	0.175508	C
C3	0.224504	C
C3	0.222832	C
C1	0.0724996	C
C1	0.0522868	C
C1	0.144921	C
C1	0.177253	C
C1	0.0645001	C
C2	0.120317	C
C2	0.0559564	C
C2	0.088799	C
C2	0.0972638	C
C2	0.0873124	C
C3	0.113512	C
C3	0.0708867	C
C3	0.0677714	C
C3	0.138507	C
C3	0.101891	C
C1	0.109478	C
C1	0.131913	C
C1	0.129367	C
C1	0.0945123	C
C1	0.160869	C
C2	0.0549628	C
C2	0.117428	C
C2	0.111908	C
C2	0.0911289	C
C2	0.0745221	C
C3	0.142128	C
C3	0.108251	C
C3	0.129613	C
C3	0.0822895	C
C3	0.0781144	C

## Sheet: Figure 2e
collagen fraction	sample	group
0.361761	A1	A
0.385234	A1	A
0.361641	A1	A
0.362055	A1	A
0.346255	A1	A
0.356456	A2	A
0.299902	A2	A
0.320153	A2	A
0.372677	A2	A
0.380614	A2	A
0.320776	A3	A
0.304962	A3	A
0.322772	A3	A
0.309512	A3	A
0.37093	A3	A
0.207668	A1	A
0.200902	A1	A
0.256029	A1	A
0.237989	A1	A
0.229731	A1	A
0.200402	A2	A
0.247037	A2	A
0.217238	A2	A
0.249528	A2	A
0.214722	A2	A
0.290286	A3	A
0.2719	A3	A
0.240383	A3	A
0.200607	A3	A
0.269568	A3	A
0.288575	A1	A
0.362581	A1	A
0.35237	A1	A
0.291007	A1	A
0.335144	A1	A
0.305834	A2	A
0.371849	A2	A
0.35758	A2	A
0.332182	A2	A
0.364772	A2	A
0.355382	A3	A
0.348251	A3	A
0.38196	A3	A
0.341579	A3	A
0.294273	A3	A
0.235759	A1	A
0.251665	A1	A
0.191971	A1	A
0.259122	A1	A
0.258108	A1	A
0.277984	A2	A
0.220049	A2	A
0.211052	A2	A
0.218053	A2	A
0.207269	A2	A
0.25038	A3	A
0.226141	A3	A
0.19054	A3	A
0.184783	A3	A
0.247522	A3	A
0.0533089	C1	C
0.0435302	C1	C
0.0483759	C1	C
0.0350898	C1	C
0.0617218	C1	C
0.069873	C2	C
0.0312741	C2	C
0.0308229	C2	C
0.050732	C2	C
0.0343299	C2	C
0.0498046	C3	C
0.0620307	C3	C
0.061984	C3	C
0.0296733	C3	C
0.0722131	C3	C
0.0299133	C1	C
0.0735807	C1	C
0.052128	C1	C
0.0707654	C1	C
0.0453616	C1	C
0.0390542	C2	C
0.0361058	C2	C
0.0506945	C2	C
0.0357263	C2	C
0.030782	C2	C
0.0542208	C3	C
0.0619567	C3	C
0.0543644	C3	C
0.0704784	C3	C
0.0358651	C3	C
0.0231314	C1	C
0.0429664	C1	C
0.0548157	C1	C
0.0239277	C1	C
0.0280083	C1	C
0.044091	C2	C
0.0629549	C2	C
0.0314892	C2	C
0.040731	C2	C
0.0438613	C2	C
0.0348383	C3	C
0.0407638	C3	C
0.0448021	C3	C
0.0188858	C3	C
0.0681746	C3	C
0.0541261	C1	C
0.0590141	C1	C
0.022514	C1	C
0.0369028	C1	C
0.0617792	C1	C
0.0422906	C2	C
0.0687815	C2	C
0.0167171	C2	C
0.0345694	C2	C
0.050756	C2	C
0.0242965	C3	C
0.0244176	C3	C
0.0190111	C3	C
0.0563874	C3	C
0.0155833	C3	C

## Sheet: Figure 2l
sample	Ciliated cells	group
A1	80	A
A1	90	A
A1	94	A
A2	85	A
A2	79	A
A2	91	A
A3	95	A
A3	97	A
A3	89	A
C1	45	C
C1	50	C
C1	60	C
C2	61	C
C2	45	C
C2	39	C
C3	47	C
C3	39	C
C3	52	C

## Sheet: Figure 3b
Total Collagen Volume Fraction
		ARPKD						Control
		C1	C2	C3	mix			C1	C2	C3	mix
		31	33	28	19			9	2.5	10	11
		26.5	32.5	24	18			7.5	1.5	9.5	10
		25.5	30	20	17			7	0.6	8.6	2
		24.5	24	15	16.5			6.5	0.5	7.5	0.5
		23.5	22	14	15.5			4	0.4	6.5	0.4
		18	19	13	13.5			2.5	0.3	6	0.3
		17	18	11.5	12.5			2	0.2	4	0.2
		15	15	10.5	10			1.5	0.1	2.5	0.1
		9	13	9	9			1.3	0.05	1.5	0.05
		8	12	6.5	8			1	0	0	0
				5.5
				4
				3
	Averages	19.8	21.85	12.6154	13.9		Averages	4.23	0.615	5.61	2.455
	St. Deviation	7.66377	7.84591	7.64895	3.91436		St. Deviation	2.99557	0.790938	3.47194	4.2854
	% increase relative to control	368.085	3452.85	124.873	466.191
Thick Collagen Fiber Volume Fraction (d >= 6 microns)
		ARPKD						Control
		C1	C2	C3	mix			C1	C2	C3	mix
		13.73	9.7	15.13	7.86			2.02	0.04	0.03	0.04
		9.1	8.64	7.63	7.78			1.52	0	0.01	0.01
		8.47	8.62	7.52	3.14			0.59	0	0.43	0.31
		8.9	7.29	7.17	2.86			0.45	0	0.73	0.22
		7.26	7.32	4.79	2.69			0.43	0	0.69	0.12
		7.01	7.01	3.2	2.61			0.22	0	0.82	0.008
		2.02	5.8	2.8	2.24			0.21	0	0.99	0.006
		1.77	5.26	2.44	1.94			0.19	0	1.31	0.004
		3.01	2.99	1.81	2.07			0	0	0	0.002
		3.46	2.24	1.67	0.99			0.005	0	0.005	0
				1.64
				1.35
				0.66
	Averages	6.473	6.487	4.44692	3.418		Averages	0.5635	0.004	0.5015	0.072
	St. Deviation	3.84952	2.43503	4.04152	2.39477		St. Deviation	0.673268	0.0126491	0.477086	0.10999
	% increase relative to control	1048.71	162075	786.724	4647.22

## Sheet: Figure 3c
Number of Samples	38			47
Normal Tissue	Relative Fiber Area (%)	Relative Area of Large Fibers (%)	ARPKD Tissue	Relative Fiber Area (%)	Relative Large Fiber Area (%)
	1.8801	0.23019		28.9096	16.1848
	0.10209	0		27.4651	13.5666
	0.705611	0.01704		13.8305	7.40508
	0.126932	0		8.51082	4.57129
	0.137509	0		7.31538	2.8496
	0.267759	0		22.9246	12.5131
	0.0551001	0		0.0269032	0
	1.95355	0		0.131698	0
	0.165017	0		2.85468	0.9515
	0.0860957	0		10.7804	4.70833
	1.17347	0		4.68503	1.69641
	0.932505	0.01793		0.505567	0
	0.0668405	0		12.9914	6.32901
	0.156963	0		22.4232	13.6565
	1.0809	0		1.15622	0.66259
	0.129824	0		9.22348	5.1496
	0.124663	0		23.023	13.8461
	0.24201	0		3.50564	0.88662
	2.51135	0.40369		14.9382	7.1454
	0.0733062	0		24.5921	15.6023
	2.24411	0.76034		30.5572	18.0662
	3.24332	1.24047		6.73183	3.14316
	0	0		18.9393	11.8511
	5.57669	2.67916		35.4663	20.3046
	2.72631	1.52775		5.69266	2.06087
	3.65603	1.37514		18.4105	8.22622
	3.94081	1.45463		24.9604	12.2472
	1.47289	0.49445		28.3332	15.9298
	2.23938	0.60614		42.4948	23.4777
	0.307591	0		20.3726	9.59535
	0.0988672	0		21.6955	10.6769
	0.494823	0.09049		8.29181	3.11417
	3.7216	0.46027		8.32888	3.50574
	3.39322	0.73982		3.88327	1.10653
	10.5365	4.38149		5.32674	1.49765
	6.28889	3.01746		1.42982	0.07376
				8.60186	3.77106
Average	1.71979	0.541568		17.5295	8.83901
Standard Dev.	2.25403	0.999649		2.46896	0.44021
				14.7846	7.29038
				13.1946	4.96253
				2.60849	0.25654
				5.96248	1.92871
				12.6459	4.54037
				1.01824	0.17036
			Average	13.3227	6.77335
			Standard Dev.	10.6298	6.27132

## Sheet: Figure 4f
BD Ki67%	group	sample
0.812991	A	A1
0.841602	A	A1
0.867846	A	A1
0.790444	A	A1
0.777691	A	A1
0.775807	A	A2
0.852083	A	A2
0.85009	A	A2
0.844043	A	A2
0.743069	A	A2
0.861155	A	A3
0.861542	A	A3
0.844206	A	A3
0.803776	A	A3
0.773331	A	A3
0.82863	A	A1
0.739923	A	A1
0.815192	A	A1
0.827193	A	A1
0.817418	A	A1
0.75838	A	A2
0.872425	A	A2
0.799057	A	A2
0.806366	A	A2
0.78038	A	A2
0.824933	A	A3
0.831875	A	A3
0.861487	A	A3
0.785177	A	A3
0.763225	A	A3
0.700804	A	A1
0.690743	A	A1
0.675173	A	A1
0.714346	A	A1
0.690684	A	A1
0.784634	A	A2
0.670535	A	A2
0.71211	A	A2
0.696957	A	A2
0.747791	A	A2
0.697347	A	A3
0.731775	A	A3
0.728954	A	A3
0.737973	A	A3
0.790995	A	A3
0.725828	A	A1
0.739116	A	A1
0.68805	A	A1
0.796669	A	A1
0.69296	A	A1
0.735061	A	A2
0.682837	A	A2
0.780655	A	A2
0.798031	A	A2
0.764782	A	A2
0.687841	A	A3
0.736415	A	A3
0.727475	A	A3
0.777858	A	A3
0.761931	A	A3
0.50509	C	C1
0.503423	C	C1
0.522605	C	C1
0.449113	C	C1
0.476324	C	C1
0.460471	C	C2
0.510943	C	C2
0.571476	C	C2
0.568324	C	C2
0.473902	C	C2
0.55251	C	C3
0.46635	C	C3
0.451963	C	C3
0.536022	C	C3
0.479231	C	C3
0.560747	C	C1
0.537728	C	C1
0.501911	C	C1
0.557292	C	C1
0.501444	C	C1
0.495252	C	C2
0.532984	C	C2
0.558131	C	C2
0.564327	C	C2
0.547482	C	C2
0.449605	C	C3
0.472075	C	C3
0.476263	C	C3
0.47302	C	C3
0.467882	C	C3
0.395957	C	C1
0.396987	C	C1
0.404601	C	C1
0.441349	C	C1
0.449669	C	C1
0.470408	C	C2
0.438532	C	C2
0.373766	C	C2
0.360946	C	C2
0.448873	C	C2
0.383957	C	C3
0.417892	C	C3
0.451792	C	C3
0.341397	C	C3
0.444647	C	C3
0.344722	C	C1
0.378055	C	C1
0.3728	C	C1
0.362968	C	C1
0.453268	C	C1
0.420344	C	C2
0.371184	C	C2
0.364243	C	C2
0.386864	C	C2
0.369861	C	C2
0.438167	C	C3
0.477401	C	C3
0.430994	C	C3
0.415099	C	C3
0.419343	C	C3

## Sheet: Figure 7b
treatment	COL1A_V (microns^3)	CK8_V (microns^3)	Score
DMSO	4.68579e+06	1.42793e+06	3.28152
DAPT	2.49422e+06	3.73895e+06	0.667091
Imatinib	3.08006e+06	2.04337e+06	1.50734
Sunitinib	1.72982e+06	4.87813e+06	0.354607
DMSO	5.20952e+06	1.34286e+06	3.87941
DAPT	1.01748e+06	2.86463e+06	0.355186
Imatinib	2.90512e+06	2.03395e+06	1.42831
Sunitinib	2.10819e+06	4.20819e+06	0.500974
DMSO	4.61518e+06	928652	4.96976
DAPT	2.50761e+06	2.79508e+06	0.897154
Imatinib	3.5924e+06	1.91333e+06	1.87757
Sunitinib	1.50794e+06	5.20341e+06	0.289799
DMSO	5.09017e+06	1.17875e+06	4.31829
DAPT	2.54435e+06	2.38906e+06	1.065
Imatinib	2.77624e+06	1.68695e+06	1.64572
Sunitinib	2.10819e+06	3.17806e+06	0.663359
Normal	2.29069e+06	7.78282e+06	0.294327
Normal	1.31157e+06	6.5892e+06	0.199048
Normal	858075	9.56903e+06	0.089672
Normal	1.02337e+06	3.22936e+06	0.316895

## Sheet: Figure 7d
group_treatment	BD fration_treatment
A	0.428536
A	0.420103
A	0.452351
A	0.394019
A	0.502131
Crenolanib	0.429702
Crenolanib	0.449073
Crenolanib	0.409976
Crenolanib	0.415498
Crenolanib	0.392888
Sunitinib	0.372616
Sunitinib	0.44772
Sunitinib	0.431403
Sunitinib	0.413623
Sunitinib	0.462647
Imatinib	0.323045
Imatinib	0.322576
Imatinib	0.373932
Imatinib	0.379601
Imatinib	0.411535
DAPT	0.196025
DAPT	0.267383
DAPT	0.230177
DAPT	0.241786
DAPT	0.202346
Normal	0.155587
Normal	0.254829
Normal	0.172951
Normal	0.187055
Normal	0.243088

## Sheet: Figure 7e
treatment	expression	gene
DMSO	0.00392507	COL1A1
FFA	0.00363139	COL1A1
Sonidegib	0.00149223	COL1A1
Vismodegib	0.00143271	COL1A1
Crenolanib	0.000913763	COL1A1
Imatinib	0.000694323	COL1A1
DAPT	0.000362857	COL1A1
Sunitinib	0.000283629	COL1A1
DMSO	0.00392254	COL1A1
FFA	0.00355939	COL1A1
Sonidegib	0.00148607	COL1A1
Vismodegib	0.00141108	COL1A1
Crenolanib	0.000869862	COL1A1
Imatinib	0.000614053	COL1A1
DAPT	0.000309251	COL1A1
Sunitinib	0.000222054	COL1A1
DMSO	0.00392126	COL1A1
FFA	0.00347711	COL1A1
Sonidegib	0.00145239	COL1A1
Vismodegib	0.00134662	COL1A1
Crenolanib	0.000814946	COL1A1
Imatinib	0.000590551	COL1A1
DAPT	0.000291567	COL1A1
Sunitinib	0.000180913	COL1A1
Normal	0.000178543	COL1A1
Normal	0.00050043	COL1A1
Normal	0.000345321	COL1A1

## Sheet: Figure 7f
Treatment1	OHPro/Pro
Control	0.554887
Control	0.527059
Control	0.65831
DMSO	1.12657
DMSO	1.07426
DMSO	1.03542
Crenolanib	0.37058
Crenolanib	0.56921
Crenolanib	0.536729
Sunitinib	0.391326
Sunitinib	0.542274
Sunitinib	0.478566
Imatinib	0.28792
Imatinib	0.226366
Imatinib	0.41333

[truncated: 4 more sheets: Figure 7g, Figure S2h, Figure S3i, Figure S8b]
